# Supplementary material for: Sex Differences in Sphingosine-1-Phosphate Levels Are Dependent on Ceramide Synthase 1 and Ceramidase in Lung Physiology and Tumor Conditions
Source: Int J Mol Sci. 2023 Jun 29;24(13):10841. doi: 10.3390/ijms241310841 (PMC10341818; doi:10.3390/ijms241310841)
Supplement: Supplementary file 1 [file ijms-24-10841-s001.zip]

Archive with 1 entries (1 files):
- ijms-2451352-supplementary.pdf
